# Supplementary material for: Gossypetin Is a Novel Modulator of Inflammatory Cytokine Production and a Suppressor of Osteosarcoma Cell Growth
Source: Antioxidants (Basel). 2023 Sep 10;12(9):1744. doi: 10.3390/antiox12091744 (PMC10525374; doi:10.3390/antiox12091744)
Supplement: Supplementary file 1 [file antioxidants-12-01744-s001.zip]

Archive with 1 entries (1 files):
- antioxidants-2569459-supplementary.pdf
